# Supplementary material for: Functional Analysis of Rare Genetic Variants in the Negative Regulator of Intracellular Calcium Signaling RCAS/SLC10A7
Source: Front Mol Biosci. 2021 Oct 4;8:741946. doi: 10.3389/fmolb.2021.741946 (PMC8521665; doi:10.3389/fmolb.2021.741946)
Supplement: Supplementary file 1 [file Table1.XLSX]

## Sheet: SLC10A7 v2 missense variants
Supplementary Table S1
excluded because of allele count
included because of allele count
predicted to have an affected and possibly or probably damaged protein function
predicted to have an affected and possibly or probably damaged protein function, but excluded because of allele count
Source	Chromosome	Position	rsIDs	Transcript Consequence	Reference	Alternate	Filters - exomes	Filters - genomes	Protein Consequence	AAS	Position	Reference AA	Alternate AA	VEP Annotation	SIFT Prediction	Polyphen Prediction	Allele Count	Allele Number	Allele Frequency	ClinVar Clinical Significance	Flags	Homozygote Count	Hemizygote Count	Allele Count African/African-American	Allele Number African/African-American	Homozygote Count African/African-American	Hemizygote Count African/African-American	Allele Count Latino/Admixed American	Allele Number Latino/Admixed American	Homozygote Count Latino/Admixed American	Hemizygote Count Latino/Admixed American	Allele Count Ashkenazi Jewish	Allele Number Ashkenazi Jewish	Homozygote Count Ashkenazi Jewish	Hemizygote Count Ashkenazi Jewish	Allele Count East Asian	Allele Number East Asian	Homozygote Count East Asian	Hemizygote Count East Asian	Allele Count European (Finnish)	Allele Number European (Finnish)	Homozygote Count European (Finnish)	Hemizygote Count European (Finnish)	Allele Count European (non-Finnish)	Allele Number European (non-Finnish)	Homozygote Count European (non-Finnish)	Hemizygote Count European (non-Finnish)	Allele Count Other	Allele Number Other
gnomAD Exomes	4	147215092	rs76346232	c.711A>G	T	C	PASS	NA	p.Ile237Met	I237M	237	I	M	missense_variant	tolerated	possibly damaging	4090	249500	0.016392785571142286			170	0	10	16228	0	0	2524	34274	121	0	0	10030	0	0	1454	18368	49	0	0	21546	0	0	6	112604	0	0	46	6062
gnomAD Exomes	4	147179909	rs138035413	c.928G>A	C	T	PASS	NA	p.Ala310Thr	A310T	310	A	T	missense_variant	tolerated	benign	1174	248422	0.004725829435396221	Benign		7	0	12	16130	0	0	12	33522	0	0	64	10014	0	0	0	18230	0	0	208	21598	2	0	849	112988	3	0	28	6058
gnomAD Exomes	4	147215190	rs201948152	c.613A>G	T	C	PASS	NA	p.Ile205Val	I205V	205	I	V	missense_variant	tolerated	benign	303	250086	0.0012115832153739114			5	0	1	16236	0	0	7	34116	0	0	13	10058	0	0	0	18370	0	0	0	21616	0	0	26	113286	0	0	9	6068
gnomAD Exomes	4	147247142	rs147461877	c.442G>A	C	T	PASS	NA	p.Val148Ile	V148I	148	V	I	missense_variant	tolerated	benign	224	247794	0.0009039766903153426			4	0	85	16014	0	0	14	34094	0	0	0	9972	0	0	0	18182	0	0	0	21594	0	0	6	112154	0	0	4	6068
gnomAD Exomes	4	147442852	rs116538438	c.18A>C	T	G	PASS	NA	p.Arg6Ser	R6S	6	R	S	missense_variant	tolerated	benign	212	251454	0.0008430965504625101			1	0	194	16256	1	0	15	34584	0	0	0	10078	0	0	0	18392	0	0	0	21648	0	0	1	113742	0	0	2	6138
gnomAD Exomes	4	147363964	rs373382583	c.406A>T	T	A	PASS	NA	p.Ile136Leu	I136L	136	I	L	missense_variant	tolerated	probably damaging	100	227958	0.0004386773002044236			1	0	0	14722	0	0	0	28716	0	0	0	9286	0	0	0	17154	0	0	9	21118	0	0	10	105890	0	0	2	5538
gnomAD Exomes	4	147215100	rs148698801	c.703G>T	C	A	PASS	NA	p.Val235Phe	V235F	235	V	F	missense_variant	affect protein function	possibly damaging	42	249878	0.00016808202402772554			0	0	0	16246	0	0	0	34424	0	0	37	10038	0	0	0	18382	0	0	0	21574	0	0	4	112636	0	0	1	6084
gnomAD Exomes	4	147214105	rs754697850	c.749T>G	A	C	PASS	NA	p.Leu250Arg	L250R	250	L	R	missense_variant	tolerated	benign	23	243620	0.00009440932599950743			0	0	0	15920	0	0	0	32826	0	0	1	9856	0	0	0	17846	0	0	3	20912	0	0	17	111836	0	0	2	5938
gnomAD Exomes	4	147431084	rs200203063	c.301A>G	T	C	PASS	NA	p.Asn101Asp	N101D	101	N	D	missense_variant	tolerated	benign	21	250604	0.00008379754513096359			0	0	0	16238	0	0	0	34380	0	0	0	10058	0	0	21	18348	0	0	0	21622	0	0	0	113470	0	0	0	6100
gnomAD Exomes	4	147363896	rs368471139	c.474G>T	C	A	PASS	NA	p.Leu158Phe	L158F	158	L	F	missense_variant	tolerated	probably damaging	17	232586	0.00007309124366900845			0	0	0	14932	0	0	0	30058	0	0	12	9546	0	0	0	17318	0	0	0	21260	0	0	2	107752	0	0	3	5670
gnomAD Exomes	4	147431192	rs183979852	c.193A>C	T	G	PASS	NA	p.Ser65Arg	S65R	65	S	R	missense_variant	tolerated	benign	16	233802	0.00006843397404641534			0	0	0	15614	0	0	0	29784	0	0	0	9290	0	0	14	17108	0	0	0	21350	0	0	1	108792	0	0	0	5564
gnomAD Exomes	4	147215130	rs373948151	c.673C>T	G	A	PASS	NA	p.Pro225Ser	P225S	225	P	S	missense_variant	tolerated	benign	16	250472	0.00006387939570091667			0	0	0	16250	0	0	0	34520	0	0	13	10058	0	0	0	18394	0	0	0	21626	0	0	2	112950	0	0	1	6100
gnomAD Exomes	4	147442775	rs779012836	c.95A>G	T	C	PASS	NA	p.Asn32Ser	N32S	32	N	S	missense_variant	tolerated	benign	14	251098	0.000055755123497598545			0	0	0	16254	0	0	0	34540	0	0	0	10070	0	0	0	18386	0	0	13	21646	0	0	1	113470	0	0	0	6128
gnomAD Exomes	4	147204398	rs1248806683	c.793C>A	G	T	PASS	NA	p.Pro265Thr	P265T	265	P	T	missense_variant	tolerated	possibly damaging	14	250756	0.00005583116655234571			0	0	0	16232	0	0	13	34532	0	0	0	10056	0	0	0	18370	0	0	0	21614	0	0	0	113314	0	0	1	6098
gnomAD Exomes	4	147215141	rs201501147	c.662C>T	G	A	PASS	NA	p.Thr221Met	T221M	221	T	M	missense_variant	affect protein function	probably damaging	12	250606	0.00004788392935524289			0	0	0	16248	0	0	2	34540	0	0	0	10060	0	0	1	18388	0	0	0	21636	0	0	9	113058	0	0	0	6100
gnomAD Exomes	4	147204409	rs201032148	c.782C>T	G	A	PASS	NA	p.Ser261Leu	S261L	261	S	L	missense_variant	tolerated	benign	11	250462	0.00004391883798739929			0	0	2	16228	0	0	5	34492	0	0	0	10040	0	0	0	18354	0	0	0	21592	0	0	2	113174	0	0	1	6090
gnomAD Exomes	4	147431081	rs759868895	c.304G>A	C	T	PASS	NA	p.Glu102Lys	E102K	102	E	K	missense_variant	tolerated	possibly damaging	8	250012	0.000031998464073724464			0	0	0	16222	0	0	1	34242	0	0	0	10048	0	0	0	18316	0	0	0	21612	0	0	4	113250	0	0	0	6076
gnomAD Exomes	4	147247138	rs551176972	c.446T>C	A	G	PASS	NA	p.Ile149Thr	I149T	149	I	T	missense_variant	tolerated	possibly damaging	8	248420	0.00003220352628612833			0	0	0	16050	0	0	0	34198	0	0	0	9996	0	0	0	18222	0	0	0	21604	0	0	0	112388	0	0	0	6078
gnomAD Exomes	4	147363962	rs145454109	c.408A>G	T	C	PASS	NA	p.Ile136Met	I136M	136	I	M	missense_variant	affect protein function	probably damaging	7	228634	0.000030616618700630706			0	0	5	14794	0	0	1	28792	0	0	0	9336	0	0	0	17154	0	0	0	21136	0	0	0	106266	0	0	1	5574
gnomAD Exomes	4	147179969	rs760016229	c.868G>A	C	T	PASS	NA	p.Val290Met	V290M	290	V	M	missense_variant	tolerated	probably damaging	7	242728	0.000028838864902277447			1	0	0	15996	0	0	0	31892	0	0	0	9826	0	0	0	17830	0	0	0	21486	0	0	1	111526	0	0	1	5946
gnomAD Exomes	4	147363959	rs760294593	c.411T>A	A	T	PASS	NA	p.Phe137Leu	F137L	137	F	L	missense_variant	tolerated	probably damaging	6	230222	0.000026061801217954843			0	0	0	14920	0	0	0	29164	0	0	0	9436	0	0	0	17228	0	0	0	21172	0	0	6	106878	0	0	0	5592
gnomAD Exomes	4	147227122	rs778134678	c.511T>C	A	G	PASS	NA	p.Ser171Pro	S171P	171	S	P	missense_variant	tolerated	possibly damaging	6	248076	0.000024186136506554445			0	0	0	16080	0	0	1	33472	0	0	0	10014	0	0	0	18178	0	0	0	21606	0	0	5	112540	0	0	0	6030
gnomAD Exomes	4	147227086	rs374425360	c.547A>C	T	G	PASS	NA	p.Ile183Leu	I183L	183	I	L	missense_variant	tolerated	benign	6	245544	0.0000244355390479914			0	0	5	15974	0	0	1	32664	0	0	0	9966	0	0	0	17908	0	0	0	21524	0	0	0	111754	0	0	0	5976
gnomAD Exomes	4	147215175	rs764016906	c.628C>T	G	A	PASS	NA	p.Leu210Phe	L210F	210	L	F	missense_variant	affect protein function	probably damaging	6	250560	0.000023946360153256706			0	0	0	16240	0	0	0	34338	0	0	0	10060	0	0	0	18382	0	0	0	21628	0	0	0	113332	0	0	0	6100
gnomAD Exomes	4	147431177	rs755653284	c.208C>A	G	T	PASS	NA	p.Leu70Ile	L70I	70	L	I	missense_variant	tolerated	benign	5	249988	0.000020000960046082212			0	0	0	16160	0	0	4	34128	0	0	0	10058	0	0	0	18316	0	0	0	21604	0	0	0	113318	0	0	1	6066
gnomAD Exomes	4	147363951	rs371901679	c.419C>G	G	C	PASS	NA	p.Ala140Gly	A140G	140	A	G	missense_variant	tolerated	probably damaging	5	233652	0.00002139934603598514			0	0	5	15006	0	0	0	30234	0	0	0	9588	0	0	0	17342	0	0	0	21216	0	0	0	107994	0	0	0	5686
gnomAD Exomes	4	147215207	rs756514267	c.596A>C	T	G	PASS	NA	p.Lys199Thr	K199T	199	K	T	missense_variant	tolerated	benign	5	249780	0.000020017615501641443			0	0	1	16226	0	0	0	34040	0	0	0	10048	0	0	0	18352	0	0	0	21578	0	0	4	113162	0	0	0	6052
gnomAD Exomes	4	147442787	rs776442200	c.83C>T	G	A	PASS	NA	p.Ser28Phe	S28F	28	S	F	missense_variant	affect protein function	benign	4	251358	0.00001591355755535929			0	0	0	16256	0	0	0	34570	0	0	0	10078	0	0	0	18394	0	0	0	21648	0	0	0	113658	0	0	0	6140
gnomAD Exomes	4	147425042	rs763441419	c.355T>A	A	T	PASS	NA	p.Ser119Thr	S119T	119	S	T	missense_variant	tolerated	probably damaging	4	251274	0.0000159188774007657			0	0	0	16250	0	0	4	34576	0	0	0	10066	0	0	0	18394	0	0	0	21644	0	0	0	113606	0	0	0	6126
gnomAD Exomes	4	147247148	rs758419384	c.436G>A	C	T	PASS	NA	p.Gly146Ser	G146S	146	G	S	missense_variant	affect protein function	probably damaging	4	247526	0.000016159918554010488			0	0	0	16002	0	0	0	34044	0	0	0	9954	0	0	0	18158	0	0	0	21576	0	0	0	112102	0	0	0	6058
gnomAD Exomes	4	147227110	rs756449838	c.523A>G	T	C	PASS	NA	p.Met175Val	M175V	175	M	V	missense_variant	tolerated	benign	4	247884	0.000016136580013231996			0	0	0	16080	0	0	0	33440	0	0	0	10016	0	0	0	18134	0	0	0	21572	0	0	4	112446	0	0	0	6042
gnomAD Exomes	4	147215240	rs780453095	c.563G>A	C	T	PASS	NA	p.Arg188Gln	R188Q	188	R	Q	missense_variant	tolerated	probably damaging	4	245246	0.000016310153886301916			0	0	0	16062	0	0	1	32708	0	0	0	9920	0	0	0	18086	0	0	0	21428	0	0	3	111912	0	0	0	5884
gnomAD Exomes	4	147204395	rs374938794	c.796G>A	C	T	PASS	NA	p.Ala266Thr	A266T	266	A	T	missense_variant	tolerated	benign	4	250768	0.000015950998532508135			0	0	1	16230	0	0	0	34534	0	0	0	10056	0	0	0	18372	0	0	0	21612	0	0	3	113330	0	0	0	6104
gnomAD Exomes	4	147179983	rs775994807	c.854C>T	G	A	PASS	NA	p.Pro285Leu	P285L	285	P	L	missense_variant	affect protein function	probably damaging	4	242198	0.000016515413009190826			0	0	0	15938	0	0	0	31740	0	0	0	9838	0	0	0	17786	0	0	0	21434	0	0	4	111330	0	0	0	5910
gnomAD Exomes	4	147177647	rs771851926	c.1019T>C	A	G	PASS	NA	p.Val340Ala	V340A	340	V	A	missense_variant	tolerated	benign	4	250768	0.000015950998532508135			0	0	0	16248	0	0	4	34578	0	0	0	10064	0	0	0	18392	0	0	0	21636	0	0	0	113124	0	0	0	6112
gnomAD Exomes	4	147442779	rs149837412	c.91G>T	C	A	PASS	NA	p.Val31Leu	V31L	31	V	L	missense_variant	tolerated	benign	3	251144	0.000011945338132704743			0	0	3	16256	0	0	0	34550	0	0	0	10066	0	0	0	18380	0	0	0	21642	0	0	0	113516	0	0	0	6128
gnomAD Exomes	4	147438260	rs1186200142	c.113C>T	G	A	PASS	NA	p.Pro38Leu	P38L	38	P	L	missense_variant	tolerated	probably damaging	3	247814	0.00001210585358373619			0	0	0	16160	0	0	0	33622	0	0	0	9924	0	0	0	18208	0	0	0	21606	0	0	3	112780	0	0	0	6062
gnomAD Exomes	4	147425067	rs759995308	c.193A>T	T	A	PASS	NA	p.Ser65Cys	S65C	65	S	C	missense_variant	tolerated	probably damaging	3	251138	0.00001194562352172909			0	0	0	16246	0	0	0	34554	0	0	0	10064	0	0	0	18394	0	0	0	21638	0	0	3	113524	0	0	0	6122
gnomAD Exomes	4	147363925	rs565297945	c.445C>G	G	C	PASS	NA	p.His149Asp	H149D	149	H	D	missense_variant	tolerated	benign	3	238828	0.000012561341216272799			0	0	0	15310	0	0	0	31644	0	0	0	9740	0	0	0	17672	0	0	0	21354	0	0	0	109800	0	0	0	5828
gnomAD Exomes	4	147227085	rs574451047	c.548T>C	A	G	PASS	NA	p.Ile183Thr	I183T	183	I	T	missense_variant	tolerated	benign	3	245838	0.000012203158177336294			0	0	1	15990	0	0	0	32718	0	0	0	9980	0	0	1	17924	0	0	1	21524	0	0	0	111932	0	0	0	5988
gnomAD Exomes	4	147215228	rs757958321	c.575A>G	T	C	PASS	NA	p.Lys192Arg	K192R	192	K	R	missense_variant	tolerated	benign	3	248724	0.000012061562213537898			0	0	0	16196	0	0	0	33788	0	0	0	9998	0	0	3	18290	0	0	0	21496	0	0	0	112826	0	0	0	6018
gnomAD Exomes	4	147215112	rs377670586	c.691A>G	T	C	PASS	NA	p.Lys231Glu	K231E	231	K	E	missense_variant	tolerated	benign	3	250254	0.000011987820374499509			0	0	0	16248	0	0	0	34508	0	0	0	10050	0	0	0	18390	0	0	0	21604	0	0	3	112812	0	0	0	6094
gnomAD Exomes	4	147442847	rs779007197	c.23G>A	C	T	PASS	NA	p.Arg8Lys	R8K	8	R	K	missense_variant	tolerated	benign	2	251458	0.000007953614520118668			0	0	0	16256	0	0	0	34588	0	0	0	10078	0	0	0	18392	0	0	0	21648	0	0	2	113742	0	0	0	6138
gnomAD Exomes	4	147442785	rs768371257	c.85A>G	T	C	PASS	NA	p.Ile29Val	I29V	29	I	V	missense_variant	tolerated	benign	2	251374	0.000007956272327289218			0	0	0	16256	0	0	0	34578	0	0	0	10076	0	0	0	18394	0	0	0	21648	0	0	2	113670	0	0	0	6138
gnomAD Exomes	4	147431192	rs183979852	c.193A>G	T	C	PASS	NA	p.Ser65Gly	S65G	65	S	G	missense_variant	tolerated	benign	2	233802	0.000008554246755801918			0	0	0	15614	0	0	0	29784	0	0	0	9290	0	0	0	17108	0	0	0	21350	0	0	2	108792	0	0	0	5564
gnomAD Exomes	4	147425049	rs766593741	c.211G>A	C	T	PASS	NA	p.Ala71Thr	A71T	71	A	T	missense_variant	tolerated	benign	2	251246	0.000007960325736529138			0	0	0	16248	0	0	0	34570	0	0	0	10070	0	0	0	18394	0	0	0	21646	0	0	2	113576	0	0	0	6128
gnomAD Exomes	4	147431121	rs761903730	c.264A>G	T	C	PASS	NA	p.Ile88Met	I88M	88	I	M	missense_variant	tolerated	benign	2	251150	0.000007963368504877563			0	0	0	16240	0	0	2	34522	0	0	0	10072	0	0	0	18382	0	0	0	21642	0	0	0	113580	0	0	0	6112
gnomAD Exomes	4	147425063	rs147709170	c.334G>A	C	T	PASS	NA	p.Gly112Ser	G112S	112	G	S	missense_variant	tolerated	benign	2	251166	0.000007962861215291878			0	0	2	16244	0	0	0	34562	0	0	0	10064	0	0	0	18390	0	0	0	21638	0	0	0	113540	0	0	0	6120
gnomAD Exomes	4	147247137	rs754307986	c.447A>G	T	C	PASS	NA	p.Ile149Met	I149M	149	I	M	missense_variant	affect protein function	possibly damaging	2	248376	0.000008052307791413018			0	0	0	16044	0	0	0	34192	0	0	0	9996	0	0	0	18234	0	0	0	21598	0	0	2	112340	0	0	0	6078
gnomAD Exomes	4	147215235	rs754583267	c.568T>C	A	G	PASS	NA	p.Tyr190His	Y190H	190	Y	H	missense_variant	affect protein function	benign	2	246984	0.000008097690538658375			0	0	0	16130	0	0	0	33196	0	0	0	9966	0	0	0	18208	0	0	0	21466	0	0	0	112434	0	0	0	5928
gnomAD Exomes	4	147215214	rs1367874525	c.589A>G	T	C	PASS	NA	p.Arg197Gly	R197G	197	R	G	missense_variant	affect protein function	benign	2	249636	0.00000801166498421702			0	0	0	16220	0	0	0	34004	0	0	0	10038	0	0	0	18352	0	0	0	21556	0	0	2	113134	0	0	0	6050
gnomAD Exomes	4	147214124	rs369056739	c.730A>G	T	C	PASS	NA	p.Ile244Val	I244V	244	I	V	missense_variant	tolerated	benign	2	243988	0.00000819712444874338			0	0	0	15798	0	0	0	32988	0	0	0	9892	0	0	0	17850	0	0	0	20624	0	0	2	111850	0	0	0	5932
gnomAD Exomes	4	147179962	rs770667433	c.875C>T	G	A	PASS	NA	p.Ala292Val	A292V	292	A	V	missense_variant	tolerated	benign	2	244002	0.000008196654125785854			0	0	0	15988	0	0	0	32304	0	0	0	9874	0	0	1	17896	0	0	0	21498	0	0	1	111862	0	0	0	5960
gnomAD Exomes	4	147179929	rs1276719105	c.908C>A	G	T	PASS	NA	p.Pro303His	P303H	303	P	H	missense_variant	affect protein function	probably damaging	2	246294	0.000008120376460652716			0	0	0	16040	0	0	0	32830	0	0	0	9970	0	0	0	18038	0	0	0	21558	0	0	1	112428	0	0	1	6002
gnomAD Exomes	4	147179875	rs746867818	c.962C>T	G	A	PASS	NA	p.Thr321Ile	T321I	321	T	I	missense_variant	tolerated	benign	2	240980	0.000008299443937256203			0	0	0	15924	0	0	1	30898	0	0	0	9790	0	0	0	17738	0	0	0	21486	0	0	0	111266	0	0	0	5864
gnomAD Exomes	4	147179867	rs779733820	c.970T>A	A	T	PASS	NA	p.Ser324Thr	S324T	324	S	T	missense_variant	tolerated	benign	2	239328	0.000008356732183446986			0	0	0	15878	0	0	0	30370	0	0	0	9706	0	0	2	17630	0	0	0	21456	0	0	0	110872	0	0	0	5832
gnomAD Exomes	4	147179859	rs754061084	c.978G>C	C	G	PASS	NA	p.Met326Ile	M326I	326	M	I	missense_variant	affect protein function	benign	2	226574	0.000008827138153539241			0	0	0	15436	0	0	0	26182	0	0	0	9094	0	0	0	16698	0	0	0	21188	0	0	0	107508	0	0	0	5458
gnomAD Exomes	4	147178082	rs1335254694	c.1000C>G	G	C	PASS	NA	p.Leu334Val	L334V	334	L	V	missense_variant	tolerated	benign	2	138316	0.000014459643136007403			0	0	0	6688	0	0	0	24470	0	0	0	8332	0	0	0	10506	0	0	0	6998	0	0	2	54588	0	0	0	4246
gnomAD Exomes	4	147177656	rs764253183	c.1010G>A	C	T	PASS	NA	p.Arg337Lys	R337K	337	R	K	missense_variant	tolerated	benign	2	250642	0.000007979508621859066			0	0	0	16250	0	0	0	34586	0	0	0	10068	0	0	0	18390	0	0	0	21634	0	0	2	112990	0	0	0	6112
gnomAD Exomes	4	147442856	rs1268886075	c.14A>T	T	A	PASS	NA	p.Glu5Val	E5V	5	E	V	missense_variant	affect protein function	benign	1	251386	0.00000397794626590184			0	0	0	16256	0	0	1	34548	0	0	0	10078	0	0	0	18378	0	0	0	21648	0	0	0	113734	0	0	0	6136
gnomAD Exomes	4	147442854	rs1435034083	c.16A>G	T	C	PASS	NA	p.Arg6Gly	R6G	6	R	G	missense_variant	tolerated	benign	1	251358	0.000003978389388839822			0	0	0	16256	0	0	1	34542	0	0	0	10078	0	0	0	18370	0	0	0	21648	0	0	0	113714	0	0	0	6140
gnomAD Exomes	4	147442841	rs754336701	c.29A>G	T	C	PASS	NA	p.Asp10Gly	D10G	10	D	G	missense_variant	affect protein function	benign	1	251470	0.0000039766174891637175			0	0	0	16256	0	0	0	34586	0	0	0	10080	0	0	0	18394	0	0	0	21648	0	0	1	113750	0	0	0	6140
gnomAD Exomes	4	147442838	rs1171432838	c.32G>T	C	A	PASS	NA	p.Trp11Leu	W11L	11	W	L	missense_variant	tolerated	probably damaging	1	251466	0.000003976680744116501			0	0	0	16256	0	0	0	34582	0	0	0	10080	0	0	0	18394	0	0	1	21648	0	0	0	113750	0	0	0	6140
gnomAD Exomes	4	147442839	rs1349481367	c.31T>G	A	C	PASS	NA	p.Trp11Gly	W11G	11	W	G	missense_variant	affect protein function	probably damaging	1	251464	0.0000039767123723475325			0	0	0	16256	0	0	0	34582	0	0	0	10080	0	0	0	18392	0	0	0	21648	0	0	1	113750	0	0	0	6140
gnomAD Exomes	4	147442831	rs753144025	c.39G>A	C	T	PASS	NA	p.Met13Ile	M13I	13	M	I	missense_variant	tolerated	benign	1	251468	0.000003976649116388566			0	0	0	16256	0	0	1	34584	0	0	0	10080	0	0	0	18394	0	0	0	21648	0	0	0	113750	0	0	0	6140
gnomAD Exomes	4	147442833	rs756540885	c.37A>G	T	C	PASS	NA	p.Met13Val	M13V	13	M	V	missense_variant	tolerated	benign	1	251472	0.000003976585862441942			0	0	0	16256	0	0	0	34584	0	0	0	10080	0	0	0	18394	0	0	0	21648	0	0	1	113754	0	0	0	6140
gnomAD Exomes	4	147442833	rs756540885	c.37A>C	T	G	PASS	NA	p.Met13Leu	M13L	13	M	L	missense_variant	tolerated	benign	1	251472	0.000003976585862441942			0	0	0	16256	0	0	0	34584	0	0	0	10080	0	0	0	18394	0	0	0	21648	0	0	0	113754	0	0	0	6140
gnomAD Exomes	4	147442827	rs1454653744	c.43G>A	C	T	PASS	NA	p.Gly15Arg	G15R	15	G	R	missense_variant	tolerated	probably damaging	1	251462	0.0000039767440010816745			0	0	0	16256	0	0	0	34578	0	0	0	10080	0	0	0	18394	0	0	0	21648	0	0	0	113750	0	0	1	6140
gnomAD Exomes	4	147442822	rs759178504	c.48A>G	T	C	PASS	NA	p.Ile16Met	I16M	16	I	M	missense_variant	tolerated	possibly damaging	1	251462	0.0000039767440010816745			0	0	0	16256	0	0	0	34576	0	0	0	10080	0	0	0	18392	0	0	0	21648	0	0	0	113756	0	0	0	6140
gnomAD Exomes	4	147442824	rs1191491838	c.46A>G	T	C	PASS	NA	p.Ile16Val	I16V	16	I	V	missense_variant	tolerated	possibly damaging	1	251464	0.0000039767123723475325			0	0	1	16256	0	0	0	34574	0	0	0	10080	0	0	0	18394	0	0	0	21648	0	0	0	113756	0	0	0	6140
gnomAD Exomes	4	147442820	rs149015583	c.50T>C	A	G	PASS	NA	p.Val17Ala	V17A	17	V	A	missense_variant	tolerated	benign	1	251466	0.000003976680744116501			0	0	0	16256	0	0	0	34578	0	0	0	10080	0	0	0	18394	0	0	0	21648	0	0	1	113754	0	0	0	6140
gnomAD Exomes	4	147442809	rs769766789	c.61G>T	C	A	PASS	NA	p.Ala21Ser	A21S	21	A	S	missense_variant	tolerated	benign	1	251432	0.000003977218492475103			0	0	0	16256	0	0	0	34578	0	0	0	10078	0	0	0	18392	0	0	0	21648	0	0	0	113726	0	0	0	6138
gnomAD Exomes	4	147442809	rs769766789	c.61G>A	C	T	PASS	NA	p.Ala21Thr	A21T	21	A	T	missense_variant	tolerated	benign	1	251432	0.000003977218492475103			0	0	0	16256	0	0	0	34578	0	0	0	10078	0	0	0	18392	0	0	0	21648	0	0	1	113726	0	0	0	6138
gnomAD Exomes	4	147442790	rs761492994	c.80C>G	G	C	PASS	NA	p.Pro27Arg	P27R	27	P	R	missense_variant	affect protein function	probably damaging	1	251354	0.0000039784527001758475			0	0	0	16256	0	0	0	34572	0	0	0	10078	0	0	0	18392	0	0	0	21648	0	0	1	113660	0	0	0	6138
gnomAD Exomes	4	147442772	rs771117639	c.98G>T	C	A	PASS	NA	p.Gly33Val	G33V	33	G	V	missense_variant	affect protein function	possibly damaging	1	250966	0.0000039846034921065		mnv	0	0	0	16256	0	0	1	34526	0	0	0	10064	0	0	0	18376	0	0	0	21646	0	0	0	113376	0	0	0	6124
gnomAD Exomes	4	147442770	rs553908778	c.100G>A	C	T	PASS	NA	p.Gly34Arg	G34R	34	G	R	missense_variant	affect protein function	probably damaging	1	250728	0.000003988385820490731			0	0	1	16246	0	0	0	34464	0	0	0	10064	0	0	0	18360	0	0	0	21646	0	0	0	113266	0	0	0	6114
gnomAD Exomes	4	147438257	rs1428636136	c.116A>G	T	C	PASS	NA	p.Glu39Gly	E39G	39	E	G	missense_variant	affect protein function	probably damaging	1	249204	0.0000040127766809521515			0	0	0	16200	0	0	0	33968	0	0	0	9984	0	0	0	18286	0	0	0	21626	0	0	1	113160	0	0	0	6088
gnomAD Exomes	4	147438251	rs750110755	c.122C>G	G	C	PASS	NA	p.Thr41Ser	T41S	41	T	S	missense_variant	tolerated	benign	1	249560	0.000004007052412245552			0	0	0	16200	0	0	0	34054	0	0	0	10014	0	0	0	18298	0	0	0	21622	0	0	1	113232	0	0	0	6092
gnomAD Exomes	4	147438249	rs184736022	c.124G>T	C	A	PASS	NA	p.Val42Leu	V42L	42	V	L	missense_variant	tolerated	benign	1	249792	0.00000400333077120164			0	0	1	16198	0	0	0	34120	0	0	0	10026	0	0	0	18290	0	0	0	21628	0	0	0	113306	0	0	0	6082
gnomAD Exomes	4	147438227	rs764001342	c.146C>T	G	A	PASS	NA	p.Thr49Ile	T49I	49	T	I	missense_variant	tolerated	benign	1	250790	0.000003987399816579608			0	0	0	16222	0	0	0	34404	0	0	0	10064	0	0	0	18346	0	0	0	21630	0	0	0	113556	0	0	0	6114
gnomAD Exomes	4	147438225	rs1008570159	c.148A>G	T	C	PASS	NA	p.Ile50Val	I50V	50	I	V	missense_variant	tolerated	probably damaging	1	250864	0.000003986223611199694			0	0	0	16230	0	0	0	34428	0	0	0	10072	0	0	0	18346	0	0	0	21632	0	0	1	113574	0	0	0	6118
gnomAD Exomes	4	147438213	rs775473288	c.160A>G	T	C	PASS	NA	p.Ser54Gly	S54G	54	S	G	missense_variant	tolerated	probably damaging	1	250380	0.000003993929227574087			0	0	0	16228	0	0	0	34298	0	0	0	10048	0	0	0	18344	0	0	0	21620	0	0	0	113454	0	0	1	6112
gnomAD Exomes	4	147438213	rs775473288	c.160A>C	T	G	PASS	NA	p.Ser54Arg	S54R	54	S	R	missense_variant	tolerated	probably damaging	1	250380	0.000003993929227574087			0	0	0	16228	0	0	0	34298	0	0	0	10048	0	0	0	18344	0	0	0	21620	0	0	1	113454	0	0	0	6112
gnomAD Exomes	4	147436296	rs1329157612	c.191C>T	G	A	PASS	NA	p.Thr64Ile	T64I	64	T	I	missense_variant	tolerated	benign	1	128158	0.000007802868334399726			0	0	0	6084	0	0	0	24252	0	0	0	8092	0	0	1	10424	0	0	0	5384	0	0	0	47588	0	0	0	3980
gnomAD Exomes	4	147436297	rs1442778859	c.190A>C	T	G	PASS	NA	p.Thr64Pro	T64P	64	T	P	missense_variant	tolerated	possibly damaging	1	128148	0.000007803477229453444			0	0	0	6082	0	0	0	24240	0	0	0	8090	0	0	0	10424	0	0	0	5386	0	0	1	47596	0	0	0	3982
gnomAD Exomes	4	147431179	rs1313948215	c.206A>T	T	A	PASS	NA	p.His69Leu	H69L	69	H	L	missense_variant	affect protein function	benign	1	249948	0.0000040008321730920035			0	0	1	16166	0	0	0	34096	0	0	0	10060	0	0	0	18296	0	0	0	21606	0	0	0	113326	0	0	0	6064
gnomAD Exomes	4	147431167	rs752668785	c.218A>G	T	C	PASS	NA	p.His73Arg	H73R	73	H	R	missense_variant	affect protein function	probably damaging	1	250452	0.00000399278105185824			0	0	0	16206	0	0	0	34258	0	0	0	10064	0	0	0	18328	0	0	0	21616	0	0	1	113438	0	0	0	6072
gnomAD Exomes	4	147425013	rs769621104	c.247T>C	A	G	PASS	NA	p.Trp83Arg	W83R	83	W	R	missense_variant	tolerated	benign	1	251324	0.0000039789275994334005			0	0	0	16254	0	0	0	34592	0	0	0	10072	0	0	0	18394	0	0	0	21648	0	0	1	113622	0	0	0	6126
gnomAD Exomes	4	147431129	rs779082973	c.256G>A	C	T	PASS	NA	p.Ala86Thr	A86T	86	A	T	missense_variant	tolerated	benign	1	251102	0.000003982445380761603			0	0	0	16234	0	0	0	34502	0	0	0	10070	0	0	0	18386	0	0	0	21636	0	0	1	113592	0	0	0	6104
gnomAD Exomes	4	147431125	rs755106015	c.260C>T	G	A	PASS	NA	p.Thr87Ile	T87I	87	T	I	missense_variant	tolerated	benign	1	251174	0.000003981303797367562			0	0	0	16242	0	0	0	34512	0	0	0	10076	0	0	1	18390	0	0	0	21640	0	0	0	113610	0	0	0	6108
gnomAD Exomes	4	147431122	rs1472273602	c.263T>C	A	G	PASS	NA	p.Ile88Thr	I88T	88	I	T	missense_variant	affect protein function	benign	1	251176	0.000003981272096060133			0	0	0	16240	0	0	0	34512	0	0	0	10074	0	0	0	18390	0	0	0	21644	0	0	1	113602	0	0	0	6114
gnomAD Exomes	4	147431117	rs754098595	c.268C>T	G	A	PASS	NA	p.Leu90Phe	L90F	90	L	F	missense_variant	tolerated	benign	1	251192	0.0000039810185037740056			0	0	0	16246	0	0	0	34526	0	0	0	10076	0	0	0	18388	0	0	0	21644	0	0	1	113598	0	0	0	6114
gnomAD Exomes	4	147431107	rs1440621217	c.278A>G	T	C	PASS	NA	p.Gln93Arg	Q93R	93	Q	R	missense_variant	tolerated	benign	1	251146	0.00000398174766868674			0	0	0	16248	0	0	0	34524	0	0	0	10074	0	0	1	18380	0	0	0	21636	0	0	0	113584	0	0	0	6112
gnomAD Exomes	4	147431096	rs760797005	c.289A>T	T	A	PASS	NA	p.Ile97Phe	I97F	97	I	F	missense_variant	tolerated	benign	1	250922	0.000003985302205466241			0	0	0	16246	0	0	0	34464	0	0	0	10066	0	0	0	18370	0	0	0	21626	0	0	0	113526	0	0	0	6112
gnomAD Exomes	4	147431090	rs1352594518	c.295C>G	G	C	PASS	NA	p.Pro99Ala	P99A	99	P	A	missense_variant	tolerated	benign	1	250902	0.000003985619883460475			0	0	0	16240	0	0	0	34466	0	0	0	10062	0	0	0	18370	0	0	0	21630	0	0	1	113514	0	0	0	6106
gnomAD Exomes	4	147431078	rs778974402	c.307T>C	A	G	PASS	NA	p.Trp103Arg	W103R	103	W	R	missense_variant	tolerated	benign	1	250230	0.000003996323382488111			0	0	0	16224	0	0	0	34300	0	0	0	10036	0	0	0	18324	0	0	0	21624	0	0	1	113366	0	0	0	6096
gnomAD Exomes	4	147431070	rs1445236174	c.315A>T	T	A	PASS	NA	p.Leu105Phe	L105F	105	L	F	missense_variant	tolerated	benign	1	249526	0.000004007598406578873			0	0	0	16184	0	0	0	34148	0	0	0	10006	0	0	0	18286	0	0	0	21590	0	0	1	113160	0	0	0	6070
gnomAD Exomes	4	147431065	rs1339195053	c.320G>T	C	A	PASS	NA	p.Gly107Val	G107V	107	G	V	missense_variant	affect protein function	benign	1	248144	0.000004029918112063963			0	0	0	16130	0	0	0	33820	0	0	0	9902	0	0	0	18200	0	0	0	21564	0	0	1	112772	0	0	0	6020
gnomAD Exomes	4	147425063	rs147709170	c.334G>T	C	A	PASS	NA	p.Gly112Cys	G112C	112	G	C	missense_variant	tolerated	benign	1	251166	0.000003981430607645939			0	0	0	16244	0	0	0	34562	0	0	0	10064	0	0	0	18390	0	0	1	21638	0	0	0	113540	0	0	0	6120
gnomAD Exomes	4	147425050	rs1246166333	c.347C>T	G	A	PASS	NA	p.Pro116Leu	P116L	116	P	L	missense_variant	tolerated	benign	1	251252	0.000003980067820355659			0	0	0	16246	0	0	0	34572	0	0	0	10070	0	0	0	18390	0	0	0	21648	0	0	1	113588	0	0	0	6126
gnomAD Exomes	4	147425041	rs1254438962	c.356C>A	G	T	PASS	NA	p.Ser119Tyr	S119Y	119	S	Y	missense_variant	affect protein function	benign	1	251280	0.000003979624323463865			0	0	0	16250	0	0	0	34584	0	0	0	10068	0	0	0	18394	0	0	0	21644	0	0	1	113604	0	0	0	6126
gnomAD Exomes	4	147425033	rs772709682	c.364G>A	C	T	PASS	NA	p.Val122Met	V122M	122	V	M	missense_variant	affect protein function	benign	1	251308	0.000003979180925398316			0	0	0	16252	0	0	0	34586	0	0	0	10074	0	0	0	18394	0	0	0	21644	0	0	1	113618	0	0	0	6126
gnomAD Exomes	4	147363948	rs959978527	c.422T>C	A	G	PASS	NA	p.Phe141Ser	F141S	141	F	S	missense_variant	tolerated	benign	1	237542	0.000004209781849104579			0	0	1	15184	0	0	0	31334	0	0	0	9664	0	0	0	17646	0	0	0	21296	0	0	0	109226	0	0	0	5782
gnomAD Exomes	4	147363942	rs745818711	c.428G>A	C	T	PASS	NA	p.Ser143Asn	S143N	143	S	N	missense_variant	tolerated	benign	1	236594	0.000004226649872777839			0	0	0	15134	0	0	0	31040	0	0	0	9668	0	0	0	17488	0	0	0	21272	0	0	1	108978	0	0	0	5766
gnomAD Exomes	4	147363942	rs745818711	c.428G>C	C	G	PASS	NA	p.Ser143Thr	S143T	143	S	T	missense_variant	tolerated	benign	1	236594	0.000004226649872777839			0	0	0	15134	0	0	0	31040	0	0	0	9668	0	0	0	17488	0	0	0	21272	0	0	0	108978	0	0	0	5766
gnomAD Exomes	4	147363920	rs748313394	c.450T>A	A	T	PASS	NA	p.Ser150Arg	S150R	150	S	R	missense_variant	tolerated	benign	1	238356	0.000004195405192233466			0	0	0	15308	0	0	0	31392	0	0	0	9748	0	0	0	17702	0	0	0	21350	0	0	0	109728	0	0	0	5812
gnomAD Exomes	4	147363909	rs781451423	c.461T>C	A	G	PASS	NA	p.Leu154Pro	L154P	154	L	P	missense_variant	affect protein function	benign	1	237560	0.0000042094628725374645			0	0	0	15290	0	0	0	31196	0	0	0	9746	0	0	1	17646	0	0	0	21348	0	0	0	109448	0	0	0	5772
gnomAD Exomes	4	147363901	rs1285148962	c.469C>G	G	C	PASS	NA	p.Leu157Val	L157V	157	L	V	missense_variant	tolerated	benign	1	235026	0.000004254848399751517			0	0	0	15096	0	0	0	30674	0	0	0	9664	0	0	0	17430	0	0	0	21314	0	0	0	108564	0	0	0	5730
gnomAD Exomes	4	147227157	rs1300206144	c.476G>C	C	G	PASS	NA	p.Gly159Ala	G159A	159	G	A	missense_variant	affect protein function	benign	1	241462	0.000004141438404386612			0	0	0	15714	0	0	0	31506	0	0	0	9856	0	0	0	17550	0	0	0	21432	0	0	1	110586	0	0	0	5864
gnomAD Exomes	4	147227149	rs1409854044	c.484T>C	A	G	PASS	NA	p.Ser162Pro	S162P	162	S	P	missense_variant	tolerated	benign	1	241768	0.000004136196684424738			0	0	0	15766	0	0	0	31418	0	0	0	9810	0	0	0	17654	0	0	1	21442	0	0	0	111006	0	0	0	5876
gnomAD Exomes	4	147227124	rs1173490126	c.509T>A	A	T	PASS	NA	p.Phe170Tyr	F170Y	170	F	Y	missense_variant	tolerated	benign	1	248076	0.000004031022751092407			0	0	0	16080	0	0	1	33466	0	0	0	10022	0	0	0	18184	0	0	0	21598	0	0	0	112568	0	0	0	6036
gnomAD Exomes	4	147227106	rs1254063796	c.527C>T	G	A	PASS	NA	p.Thr176Ile	T176I	176	T	I	missense_variant	affect protein function	benign	1	248092	0.00000403076278154878			0	0	0	16100	0	0	0	33498	0	0	0	10014	0	0	0	18174	0	0	0	21584	0	0	0	112524	0	0	0	6048
gnomAD Exomes	4	147227103	rs1180179541	c.530T>C	A	G	PASS	NA	p.Val177Ala	V177A	177	V	A	missense_variant	affect protein function	benign	1	248186	0.00000402923613741307			0	0	0	16096	0	0	0	33482	0	0	0	10024	0	0	0	18206	0	0	0	21582	0	0	1	112602	0	0	0	6050
gnomAD Exomes	4	147227092	rs754453779	c.541C>T	G	A	PASS	NA	p.Leu181Phe	L181F	181	L	F	missense_variant	tolerated	benign	1	246830	0.000004051371389215249			0	0	1	16018	0	0	0	33090	0	0	0	10000	0	0	0	18052	0	0	0	21550	0	0	0	112140	0	0	0	6006
gnomAD Exomes	4	147227089	rs1342643694	c.544A>G	T	C	PASS	NA	p.Ile182Val	I182V	182	I	V	missense_variant	tolerated	benign	1	246462	0.000004057420616565637			0	0	0	16016	0	0	0	32932	0	0	0	9988	0	0	1	18008	0	0	0	21550	0	0	0	112068	0	0	0	6004
gnomAD Exomes	4	147227083	rs1352024997	c.550G>A	C	T	PASS	NA	p.Gly184Arg	G184R	184	G	R	missense_variant	affect protein function	benign	1	244416	0.0000040913851793663265			0	0	0	15886	0	0	0	32398	0	0	0	9932	0	0	0	17770	0	0	0	21476	0	0	1	111372	0	0	0	5948
gnomAD Exomes	4	147215215	rs750367226	c.588G>C	C	G	PASS	NA	p.Glu196Asp	E196D	196	E	D	missense_variant	tolerated	benign	1	249592	0.000004006538671111253			0	0	0	16212	0	0	1	33980	0	0	0	10036	0	0	0	18348	0	0	0	21558	0	0	0	113110	0	0	0	6048
gnomAD Exomes	4	147215210	rs1466115226	c.593A>T	T	A	PASS	NA	p.Lys198Met	K198M	198	K	M	missense_variant	tolerated	benign	1	249780	0.000004003523100328289			0	0	0	16222	0	0	0	34022	0	0	0	10046	0	0	0	18356	0	0	0	21572	0	0	1	113178	0	0	0	6060
gnomAD Exomes	4	147215192	rs1451882188	c.611C>T	G	A	PASS	NA	p.Ala204Val	A204V	204	A	V	missense_variant	tolerated	benign	1	249902	0.00000400156861489704			0	0	1	16232	0	0	0	34036	0	0	0	10060	0	0	0	18358	0	0	0	21602	0	0	0	113236	0	0	0	6060
gnomAD Exomes	4	147215171	rs1314992271	c.632T>G	A	C	PASS	NA	p.Leu211Arg	L211R	211	L	R	missense_variant	affect protein function	benign	1	250674	0.000003989244995492153			0	0	0	16240	0	0	0	34414	0	0	0	10066	0	0	0	18380	0	0	0	21630	0	0	1	113336	0	0	0	6104
gnomAD Exomes	4	147215154	rs202244511	c.649A>G	T	C	PASS	NA	p.Thr217Ala	T217A	217	T	A	missense_variant	tolerated	benign	1	250822	0.000003986891102056439			0	0	0	16250	0	0	0	34552	0	0	0	10068	0	0	0	18388	0	0	0	21642	0	0	1	113236	0	0	0	6106
gnomAD Exomes	4	147215135	rs745364415	c.668C>G	G	C	PASS	NA	p.Ser223Cys	S223C	223	S	C	missense_variant	tolerated	benign	1	250558	0.000003991091882917329			0	0	0	16248	0	0	0	34528	0	0	0	10064	0	0	0	18394	0	0	0	21636	0	0	1	113010	0	0	0	6098
gnomAD Exomes	4	147215126	rs1169149434	c.677A>G	T	C	PASS	NA	p.Asn226Ser	N226S	226	N	S	missense_variant	tolerated	benign	1	250456	0.000003992717283674578			0	0	0	16250	0	0	1	34528	0	0	0	10058	0	0	0	18394	0	0	0	21624	0	0	0	112928	0	0	0	6100
gnomAD Exomes	4	147215085	rs1291603419	c.718A>C	T	G	PASS	NA	p.Ile240Leu	I240L	240	I	L	missense_variant	tolerated	benign	1	248474	0.000004024565950562232			0	0	0	16200	0	0	0	33904	0	0	0	10000	0	0	0	18338	0	0	0	21528	0	0	1	112360	0	0	0	6024
gnomAD Exomes	4	147214107	rs1345189364	c.747G>C	C	G	PASS	NA	p.Met249Ile	M249I	249	M	I	missense_variant	tolerated	benign	1	242586	0.000004122249429068454			0	0	0	15832	0	0	0	32660	0	0	0	9836	0	0	0	17762	0	0	0	20864	0	0	1	111368	0	0	0	5894
gnomAD Exomes	4	147214106	rs1289033435	c.748C>G	G	C	PASS	NA	p.Leu250Val	L250V	250	L	V	missense_variant	tolerated	benign	1	242452	0.00000412452774157359			0	0	0	15844	0	0	0	32596	0	0	0	9836	0	0	0	17724	0	0	0	20838	0	0	1	111348	0	0	0	5922
gnomAD Exomes	4	147214092	rs1348502548	c.762C>G	G	C	PASS	NA	p.Ile254Met	I254M	254	I	M	missense_variant	tolerated	benign	1	243036	0.000004114616764594546			0	0	0	15892	0	0	0	32670	0	0	0	9832	0	0	0	17828	0	0	1	20996	0	0	0	111520	0	0	0	5914
gnomAD Exomes	4	147214087	rs775061906	c.767C>T	G	A	PASS	NA	p.Ser256Leu	S256L	256	S	L	missense_variant	tolerated	benign	1	242172	0.000004129296533042631			0	0	0	15892	0	0	0	32576	0	0	0	9782	0	0	0	17760	0	0	0	20984	0	0	0	111194	0	0	0	5892
gnomAD Exomes	4	147214084	rs377005227	c.770C>T	G	A	PASS	NA	p.Thr257Ile	T257I	257	T	I	missense_variant	tolerated	benign	1	242148	0.0000041297057997588255			0	0	0	15892	0	0	0	32492	0	0	0	9768	0	0	0	17766	0	0	0	21024	0	0	0	111254	0	0	0	5882
gnomAD Exomes	4	147214081	rs771572173	c.773G>A	C	T	PASS	NA	p.Arg258Lys	R258K	258	R	K	missense_variant	tolerated	benign	1	241718	0.000004137052267518348			0	0	0	15830	0	0	0	32474	0	0	0	9752	0	0	1	17694	0	0	0	21010	0	0	0	111028	0	0	0	5872
gnomAD Exomes	4	147204373	rs1245661777	c.818T>G	A	C	PASS	NA	p.Phe273Cys	F273C	273	F	C	missense_variant	affect protein function	benign	1	250860	0.00000398628717212788			0	0	0	16232	0	0	0	34550	0	0	0	10068	0	0	0	18378	0	0	0	21610	0	0	1	113364	0	0	0	6108
gnomAD Exomes	4	147204369	rs1323404547	c.822T>G	A	C	PASS	NA	p.Cys274Trp	C274W	274	C	W	missense_variant	affect protein function	benign	1	250820	0.000003986922892911251			0	0	0	16230	0	0	0	34550	0	0	0	10066	0	0	0	18380	0	0	1	21604	0	0	0	113346	0	0	0	6098
gnomAD Exomes	4	147179972	rs767761921	c.865A>C	T	G	PASS	NA	p.Ile289Leu	I289L	289	I	L	missense_variant	tolerated	benign	1	242138	0.000004129876351502036			0	0	0	16004	0	0	0	31692	0	0	0	9798	0	0	0	17820	0	0	0	21466	0	0	0	111378	0	0	0	5932
gnomAD Exomes	4	147179960	rs1460803638	c.877G>A	C	T	PASS	NA	p.Gly293Ser	G293S	293	G	S	missense_variant	tolerated	benign	1	244742	0.000004085935393189563			0	0	0	16036	0	0	0	32492	0	0	0	9910	0	0	0	17982	0	0	0	21522	0	0	0	112042	0	0	0	5968
gnomAD Exomes	4	147179956	rs1199871503	c.881A>G	T	C	PASS	NA	p.His294Arg	H294R	294	H	R	missense_variant	tolerated	benign	1	246420	0.000004058112166220274			0	0	0	16092	0	0	0	32988	0	0	0	9964	0	0	0	18072	0	0	0	21560	0	0	1	112482	0	0	0	6020
gnomAD Exomes	4	147179944	rs769441013	c.893C>T	G	A	PASS	NA	p.Ser298Phe	S298F	298	S	F	missense_variant	affect protein function	benign	1	246892	0.0000040503540009396825			0	0	0	16100	0	0	0	33098	0	0	0	9986	0	0	0	18090	0	0	0	21578	0	0	0	112594	0	0	0	6034
gnomAD Exomes	4	147179876	rs1282054433	c.961A>C	T	G	PASS	NA	p.Thr321Pro	T321P	321	T	P	missense_variant	tolerated	benign	1	241010	0.0000041492054271606986			0	0	0	15932	0	0	1	30922	0	0	0	9782	0	0	0	17740	0	0	0	21484	0	0	0	111274	0	0	0	5868
gnomAD Exomes	4	147179852	rs777776662	c.985A>G	T	C	PASS	NA	p.Arg329Gly	R329G	329	R	G	missense_variant	affect protein function	benign	1	225684	0.000004430974282625264			0	0	0	15460	0	0	0	25662	0	0	0	9054	0	0	0	16680	0	0	0	21194	0	0	0	107394	0	0	0	5436
gnomAD Exomes	4	147178069	rs1404132097	c.1013G>T	C	A	PASS	NA	p.Gly338Val	G338V	338	G	V	missense_variant	tolerated	benign	1	138542	0.000007218027746098656			0	0	0	6716	0	0	0	24492	0	0	0	8332	0	0	0	10510	0	0	0	7032	0	0	1	54704	0	0	0	4268
gnomAD Exomes	4	147177648	rs775350257	c.1018G>A	C	T	PASS	NA	p.Val340Ile	V340I	340	V	I	missense_variant	tolerated	benign	1	250778	0.000003987590617996794			0	0	0	16248	0	0	0	34580	0	0	0	10066	0	0	0	18392	0	0	0	21636	0	0	1	113130	0	0	0	6114
[truncated: 6 more columns]
